# Supplementary material for: An Analytical Model of Sorption-Induced Static Mode Nanomechanical Sensing for Multicomponent Analytes
Source: Anal Chem. 2025 Aug 27;97(35):19306–12. doi: 10.1021/acs.analchem.5c03397 (PMC12424021; doi:10.1021/acs.analchem.5c03397)
Supplement: Supplementary file 2 [file ac5c03397_si_002.zip]

Archive with 4 entries (4 files):
- plot_streamlit.py
- __MACOSX/._plot_streamlit.py
- README.txt
- __MACOSX/._README.txt
