# Supplementary material for: An Analytical Model of Sorption-Induced Static Mode Nanomechanical Sensing for Multicomponent Analytes
Source: Anal Chem. 2025 Aug 27;97(35):19306–12. doi: 10.1021/acs.analchem.5c03397 (PMC12424021; doi:10.1021/acs.analchem.5c03397)
Supplement: Supplementary file 2 [file ac5c03397_si_002.zip › plot_streamlit.py]

import streamlit as st
import numpy as np
import pandas as pd
import matplotlib.pyplot as plt

def indicator_A(n):
    return 1 if n % 2 == 1 else 0

def safe_exp(x):
    return np.exp(np.minimum(x, 700))

def a_sum(t, t0, T, n, tau):
    return sum([(-1)**j * safe_exp(-(t - (t0 + j * T)) / tau) for j in range(n)])

def b_sum(t, t0, T, n, tau):
    return sum([(-1)**j * (t - (t0 + j * T)) * safe_exp(-(t - (t0 + j * T)) / tau) for j in range(n)])

def visco_func(t, sigma, tau_s, tau_r, M, t0, T, n):
    tau_s, tau_r, M = float(tau_s), float(tau_r), float(M)
    if tau_s == tau_r:
        beta = (1 / tau_r) * (M - 1)
        return sigma * (indicator_A(n) - a_sum(t, t0, T, n, tau_r) + beta * b_sum(t, t0, T, n, tau_r))
    else:
        alpha = (1/tau_s) * (M - tau_s/tau_r) / (1/tau_s - 1/tau_r)
        return sigma * (indicator_A(n) - alpha * a_sum(t, t0, T, n, tau_s) - (1 - alpha) * a_sum(t, t0, T, n, tau_r))

def sigma_func(t, sigma, tau_s, tau_r, M, t0, T, max_n, sigma0=0):
    sigma_total = np.zeros_like(t, dtype=float)
    for n in range(max_n):
        mask = (t >= t0 + n * T) & (t < t0 + (n+1) * T) if n < max_n-1 else (t >= t0 + n * T)
        sigma_total += visco_func(t, sigma, tau_s, tau_r, M, t0, T, n+1) * mask
    return sigma_total + sigma0

def plot_sigma_vs_time(params, sigma_values, display_individual_plots):
    x = np.arange(params['t_min'], params['t_max'], params['s_rate'])
    plt.figure(figsize=(6, 4), dpi=300)

    for values in sigma_values:
        y_total = np.zeros_like(x, dtype=float)
        for i in range(0, len(values), 2):  # Process pairs of sigma and tau values
            sigma = values[i]
            tau = values[i + 1]
            y_total += sigma_func(x, sigma, tau, tau_r, M, params['t0'], params['T'], params['max_n'], params['sigma_0'])

            # If checkbox is checked, plot individual sigma_i and tau_i as dotted lines
            if display_individual_plots[i // 2]:
                plt.plot(x, sigma_func(x, sigma, tau, tau_r, M, params['t0'], params['T'], params['max_n'], params['sigma_0']), linestyle=':', label=f"$\\sigma_{i//2 + 1}$={sigma:.2f}, $\\tau_{i//2 + 1}$={tau:.2f}")

        label = '$\\sigma_n(t)$'
        plt.plot(x, y_total, c='k', linewidth=1, label=label)

    plt.xlabel('Time [s]')
    plt.ylabel('$\\sigma_n(t)$')

    # Adjust legend position using `t_max`
    legend_x_pos = params['t_max'] + (params['t_max'] - params['t_min']) * 0.05  # Slight offset beyond t_max
    plt.legend(loc='upper left', bbox_to_anchor=(1.05, 1), borderaxespad=0.)  # Keep it outside the graph

    plt.grid(linestyle='dotted', linewidth=0.5)
    st.pyplot(plt)

# Streamlit UI
st.title("An Analytical Model of Sorption-Induced Static Mode Nanomechanical Sensing for Multi-Component Analytes")

st.write("## Enter Parameters")

def user_input_parameters():
    params = {}
    col1, col2, col3 = st.columns(3)

    with col1:
        params['T'] = st.number_input("Duration [s]", value=10)
        params['t_min'] = st.number_input("$t_{min}$", value=-10)

    with col2:
        params['max_n'] = st.number_input("No. of steps", min_value=1, value=1)
        params['t_max'] = st.number_input("$t_{max}$", value=240)

    with col3:
        params['t0'] = st.number_input("$t_0$", value=0)
        params['s_rate'] = st.number_input("Sampling rate [s]", value=1.0)

    params['sigma_0'] = st.number_input("$\\sigma_0$", value=0.0)
    return params

params = user_input_parameters()

st.write("## Sorption kinetic and viscoelastic parameters")

# Use st.columns to display sliders horizontally
col1, col2 = st.columns(2)

with col1:
    sigma_1 = st.slider("$\\sigma_1$", min_value=0.0, max_value=10.0, value=0.7, step=0.1)
    sigma_2 = st.slider("$\\sigma_2$", min_value=0.0, max_value=10.0, value=0.3, step=0.1)
    sigma_3 = st.slider("$\\sigma_3$", min_value=0.0, max_value=10.0, value=0.0, step=0.1)
    sigma_4 = st.slider("$\\sigma_4$", min_value=0.0, max_value=10.0, value=0.0, step=0.1)
    M = st.slider(r"$M_0/M_\infty$", min_value=1.0, max_value=10.0, value=1.5, step=0.1)

with col2:
    tau_1 = st.slider("$\\tau_1$", min_value=0.1, max_value=200.0, value=5.0, step=0.1)
    tau_2 = st.slider("$\\tau_2$", min_value=0.1, max_value=200.0, value=60.0, step=0.1)
    tau_3 = st.slider("$\\tau_3$", min_value=0.1, max_value=200.0, value=10.0, step=0.1)
    tau_4 = st.slider("$\\tau_4$", min_value=0.1, max_value=200.0, value=20.0, step=0.1)
    tau_r = st.slider("$\\tau_r$", min_value=0.1, max_value=200.0, value=22.0, step=0.1)

# Checkboxes for displaying individual plots as dotted lines in 4 horizontal columns
st.write("## Display individual plots (dotted lines)")

col1, col2, col3, col4 = st.columns(4)

with col1:
    display_1 = st.checkbox(f"Show $\\sigma_1$, $\\tau_1$", value=True)

with col2:
    display_2 = st.checkbox(f"Show $\\sigma_2$, $\\tau_2$", value=True)

with col3:
    display_3 = st.checkbox(f"Show $\\sigma_3$, $\\tau_3$", value=False)

with col4:
    display_4 = st.checkbox(f"Show $\\sigma_4$, $\\tau_4$", value=False)

# Group the sigma and tau values into a list of tuples
sigma_values = [(sigma_1, tau_1, sigma_2, tau_2, sigma_3, tau_3, sigma_4, tau_4)]

# Pass the checkbox values to the plot function
plot_sigma_vs_time(params, sigma_values, [display_1, display_2, display_3, display_4])
