# Supplementary material for: An Analytical Model of Sorption-Induced Static Mode Nanomechanical Sensing for Multicomponent Analytes
Source: Anal Chem. 2025 Aug 27;97(35):19306–12. doi: 10.1021/acs.analchem.5c03397 (PMC12424021; doi:10.1021/acs.analchem.5c03397)
Supplement: Supplementary file 2 [file ac5c03397_si_002.zip › README.txt]

# Sorption-Induced Nanomechanical Sensor Signal Simulator for Multi-component Analytes

This Streamlit-based app provides an interactive visualization of sorption-induced viscoelastic stress response in nanomechanical sensing. It allows exploration of multi-component analyte interactions through user-controlled parameters including sorption kinetic parameters, stress relaxation time constant, and stress relaxation parameter.

## Dependencies

- Python 3.7 or later
- streamlit
- NumPy
- Pandas
- Matplotlib

##Run
streamlit run plot_streamlit.py 
